# Supplementary material for: 1,2,3,4-Tetra­hydro-1,4-methano­naphthalene-2,3-diol
Source: Acta Crystallogr Sect E Struct Rep Online. 2008 Dec 10;65(Pt 1):o79. doi: 10.1107/S1600536808041068 (PMC2967988; doi:10.1107/S1600536808041068)
Supplement: Supplementary file 2 [file e-65-00o79-Isup2.hkl]

# 
# h,k,l, Fc-squared, Fo-squared, sigma(Fo-squared) and status flag 
# 
data_I
_shelx_title ' X in Pbca' 
_shelx_refln_list_code          4 
_shelx_F_calc_maximum      184.75 
_exptl_crystal_F_000       752.00 
_reflns_d_resolution_high  0.8360 
 
loop_ 
 _symmetry_equiv_pos_as_xyz 
 'x, y, z' 
 '-x+1/2, -y, z+1/2' 
 '-x, y+1/2, -z+1/2' 
 'x+1/2, -y+1/2, -z' 
 '-x, -y, -z' 
 'x-1/2, y, -z-1/2' 
 'x, -y-1/2, z-1/2' 
 '-x-1/2, y-1/2, z' 
 
_cell_length_a    10.2400 
_cell_length_b     6.2370 
_cell_length_c    27.5030 
_cell_angle_alpha  90.000 
_cell_angle_beta   90.000 
_cell_angle_gamma  90.000 
 
_shelx_F_squared_multiplier     1.000 
 
loop_ 
 _refln_index_h 
 _refln_index_k 
 _refln_index_l 
 _refln_F_squared_calc 
 _refln_F_squared_meas 
 _refln_F_squared_sigma 
 _refln_observed_status 
   2   0   0    34131.15    32746.96    114.11 o 
   4   0   0    31174.16    29821.07      3.47 o 
   6   0   0     5178.34     5191.45     51.35 o 
   8   0   0        1.48       18.35      7.87 o 
  10   0   0       23.76       31.78      9.26 o 
  12   0   0      319.83      347.07     28.97 o 
   2   1   0      137.35      205.76      7.33 o 
   4   1   0     3707.60     3510.31     34.26 o 
   6   1   0      719.93      788.29     20.35 o 
   8   1   0      699.38      708.49     23.55 o 
  10   1   0       94.00       94.49     13.63 o 
  12   1   0       37.16       61.23     18.64 o 
   0   2   0     5085.04     4275.30     35.87 o 
   2   2   0        0.02        1.62      3.16 o 
   4   2   0     5707.30     5441.19     46.43 o 
   6   2   0     1974.95     2140.06     34.10 o 
   8   2   0      400.47      350.13     17.72 o 
  10   2   0       30.14       35.42     11.40 o 
   2   3   0       51.98       62.24      6.61 o 
   4   3   0     1040.20     1144.04     23.97 o 
   6   3   0       22.81       21.01      7.17 o 
   8   3   0      908.26      788.41     27.52 o 
  10   3   0       20.07       31.02     12.24 o 
   0   4   0      699.63      786.24     21.59 o 
   2   4   0       13.67       18.13      6.26 o 
   4   4   0      149.34      171.94     11.85 o 
   6   4   0      611.77      554.44     23.18 o 
   8   4   0      458.61      479.84     26.49 o 
  10   4   0        2.83       14.07     15.29 o 
   2   5   0      168.82      188.20     14.58 o 
   4   5   0        5.35       -2.27      9.36 o 
   6   5   0       51.92       68.28     13.74 o 
   8   5   0       11.60       32.93     15.30 o 
   0   6   0      772.29      740.57     31.99 o 
   2   6   0      542.11      586.08     29.79 o 
   4   6   0       22.56       17.43     12.24 o 
   6   6   0      800.66      781.15     37.76 o 
   2   7   0       49.33       72.76     19.98 o 
   4   7   0        5.55       -8.80     17.23 o 
   1   1   1      128.85      122.40      7.93 o 
   2   1   1       18.15       41.94      3.89 o 
   3   1   1      467.22      459.18     12.96 o 
   4   1   1       64.96      106.06      6.65 o 
   5   1   1      823.24     1003.80     19.96 o 
   6   1   1        7.52       10.15      4.94 o 
   7   1   1      394.35      455.33     17.58 o 
   8   1   1       13.58       12.79      8.09 o 
   9   1   1      364.21      334.01     18.42 o 
  10   1   1        5.63       -2.45      9.07 o 
  11   1   1      102.79       96.01     15.15 o 
  12   1   1        6.03       12.49     15.90 o 
   0   2   1       63.09      105.22      7.19 o 
   1   2   1       89.34       91.43      7.78 o 
   2   2   1       26.97       32.01      4.93 o 
   3   2   1      664.19      669.77     18.91 o 
   4   2   1       14.48       29.46      5.62 o 
   5   2   1       10.22       16.10      5.80 o 
   6   2   1        0.75       -4.19      5.97 o 
   7   2   1      730.64      666.74      6.47 o 
   8   2   1       56.84       46.98      9.75 o 
   9   2   1      315.00      299.79     17.71 o 
  10   2   1      195.88      177.49     15.83 o 
  11   2   1       99.09       78.65     19.28 o 
   1   3   1       21.11       55.91      6.32 o 
   2   3   1        9.80        9.46      5.09 o 
   3   3   1     4221.88     3922.18     40.55 o 
   4   3   1       25.26       30.63      6.01 o 
   5   3   1      554.43      608.22     18.45 o 
   6   3   1        0.37       -2.13      6.16 o 
   7   3   1      664.79      740.93     24.13 o 
   8   3   1       22.11       30.64     10.10 o 
   9   3   1      618.57      602.21     26.61 o 
  10   3   1        9.43       16.10     10.02 o 
  11   3   1        0.19        8.53     13.92 o 
   0   4   1      165.86      213.47     12.45 o 
   1   4   1       32.20       40.13      7.02 o 
   2   4   1     1649.72     1573.86     30.33 o 
   3   4   1      308.72      357.91     15.70 o 
   4   4   1      681.29      725.12     21.82 o 
   5   4   1       35.08       20.11      8.77 o 
   6   4   1      682.38      737.77     24.88 o 
   7   4   1      425.06      459.09     23.67 o 
   8   4   1     1316.34     1404.08     41.54 o 
   9   4   1      213.02      200.09     22.05 o 
  10   4   1       19.87       31.28     14.07 o 
   1   5   1      174.87      147.96     13.85 o 
   2   5   1        2.05       12.12      7.19 o 
   3   5   1      282.39      335.05     18.18 o 
   4   5   1        0.21       -3.80      8.16 o 
   5   5   1       11.81        0.00     10.78 o 
   6   5   1       23.61       17.32     12.01 o 
   7   5   1      504.47      610.14     32.79 o 
   8   5   1       69.96       62.76     21.59 o 
   9   5   1      344.90      439.50     30.28 o 
   0   6   1        5.46        7.21     11.60 o 
   1   6   1        3.02       13.36     11.85 o 
   2   6   1       71.90       93.60     14.99 o 
   3   6   1       17.57       22.03     13.58 o 
   4   6   1       21.37       27.02     13.13 o 
   5   6   1        4.73       23.98     15.19 o 
   6   6   1       11.86       14.73     16.67 o 
   7   6   1      231.08      204.32     27.04 o 
   1   7   1        3.01       14.56     16.97 o 
   2   7   1       13.03       36.29     15.98 o 
   3   7   1       76.99       71.75     19.03 o 
   4   7   1        0.74       -9.73     16.95 o 
   0   0   2     5885.74     5668.16     70.55 o 
   1   0   2       70.43       98.09      2.66 o 
   2   0   2       13.04        1.25      1.27 o 
   3   0   2        0.93        1.60      1.91 o 
   4   0   2     2750.15     2372.24      3.75 o 
   5   0   2      122.60      154.17      8.03 o 
   6   0   2       27.10       22.37      5.64 o 
   7   0   2        1.31       -5.67      5.67 o 
   8   0   2       30.17        4.81      9.90 o 
   9   0   2      212.77      210.03     15.21 o 
  10   0   2      266.26      270.32     18.20 o 
  11   0   2      152.87      136.13     15.36 o 
  12   0   2      285.11      257.45     25.37 o 
   1   1   2    30749.88    29667.83    229.86 o 
   2   1   2        0.66        5.61      2.26 o 
   3   1   2     1647.50     1606.57     22.80 o 
   4   1   2     2655.51     2785.65     28.85 o 
   5   1   2     4679.72     4058.43     38.77 o 
   6   1   2       97.11      118.61      8.59 o 
   7   1   2      572.22      670.71     20.45 o 
   8   1   2     1039.99     1123.75     28.24 o 
   9   1   2        5.77        6.36      8.39 o 
  10   1   2       12.49       15.77      9.12 o 
  11   1   2       34.04       58.73     12.75 o 
  12   1   2       78.04      100.33     22.03 o 
   0   2   2    31281.92    30951.66    258.49 o 
   1   2   2       88.49       91.60      8.49 o 
   2   2   2      175.82      243.46      9.48 o 
   3   2   2      117.17      158.37      7.81 o 
   4   2   2     6360.69     6120.93     43.67 o 
   5   2   2      581.82      672.35     17.27 o 
   6   2   2      322.09      369.47     14.72 o 
   7   2   2       20.74        0.00      6.46 o 
   8   2   2        0.67        2.55      7.91 o 
   9   2   2       13.73       19.65      8.55 o 
  10   2   2       23.18        9.11     11.29 o 
  11   2   2        7.46       11.55     11.20 o 
   1   3   2      446.42      455.05     16.65 o 
   2   3   2      195.34      205.05     10.12 o 
   3   3   2      104.29      139.32      9.30 o 
   4   3   2      613.84      651.68     17.97 o 
   5   3   2      402.88      432.40     15.77 o 
   6   3   2      295.00      294.85     14.38 o 
   7   3   2      295.93      347.21     17.40 o 
   8   3   2       83.96       94.59     12.58 o 
   9   3   2        0.35      -10.43     10.43 o 
  10   3   2        3.14       -7.56     12.37 o 
  11   3   2       29.79       27.51     15.56 o 
   0   4   2      957.48      963.36     23.54 o 
   1   4   2       23.03       29.54      6.45 o 
   2   4   2       18.22       10.32      6.36 o 
   3   4   2        4.72        9.26      5.87 o 
   4   4   2       88.65       73.22      7.98 o 
   5   4   2       16.43        9.44      7.73 o 
   6   4   2       55.10       63.27     10.86 o 
   7   4   2        5.94       26.42     10.65 o 
   8   4   2        3.82      -10.46     14.76 o 
   9   4   2       26.71       34.85     16.57 o 
  10   4   2       46.29       50.08     15.25 o 
   1   5   2      257.98      290.80     15.85 o 
   2   5   2       67.74       81.39     10.04 o 
   3   5   2      175.45      175.15     15.32 o 
   4   5   2       39.66       41.46     11.88 o 
   5   5   2      365.64      366.84     21.28 o 
   6   5   2        2.28        0.00     10.99 o 
   7   5   2     1211.73     1168.85     41.90 o 
   8   5   2      217.55      212.98     23.72 o 
   9   5   2       68.39       63.62     16.55 o 
   0   6   2      500.50      523.49     28.25 o 
   1   6   2        0.21        2.09      9.65 o 
   2   6   2      209.69      224.17     20.60 o 
   3   6   2        0.48       10.07     12.42 o 
   4   6   2       24.17       19.06     12.94 o 
   5   6   2        4.32       -7.61     14.58 o 
   6   6   2      221.82      191.38     23.13 o 
   7   6   2        7.50       -5.23     16.75 o 
   1   7   2     1249.54     1175.43     50.68 o 
   2   7   2       65.12       56.71     19.85 o 
   3   7   2        4.12        6.93     15.85 o 
   4   7   2        7.69        6.58     15.39 o 
   1   1   3     9573.18     8667.63     47.92 o 
   2   1   3       12.89        1.09      2.18 o 
   3   1   3     2834.25     2883.16     26.39 o 
   4   1   3       42.41       62.75      5.13 o 
   5   1   3     1569.38     1783.09     25.48 o 
   6   1   3      293.95      319.60     12.70 o 
   7   1   3        4.26        3.57      5.60 o 
   8   1   3      278.83      278.42     15.21 o 
   9   1   3       80.28       70.12     10.56 o 
  10   1   3       61.27       67.55     10.61 o 
  11   1   3      105.47      100.04     14.66 o 
  12   1   3       16.56       44.65     15.47 o 
   0   2   3     1362.69     1406.12     27.51 o 
   1   2   3       81.38       81.01      7.46 o 
   2   2   3     2509.11     2447.36     31.89 o 
   3   2   3      153.57      227.04      8.97 o 
   4   2   3      111.76      112.77      9.42 o 
   5   2   3        7.12        7.98      4.88 o 
   6   2   3      705.14      726.75     19.82 o 
   7   2   3      121.56      105.48     10.56 o 
   8   2   3      933.26      931.69     27.65 o 
   9   2   3       16.48       40.75      8.18 o 
  10   2   3      138.79      121.32     14.50 o 
  11   2   3       41.67       18.52     15.17 o 
   1   3   3      729.54      830.27     18.46 o 
   2   3   3       88.36       92.61      7.32 o 
   3   3   3      213.05      279.66     11.66 o 
   4   3   3       99.09      119.63      8.58 o 
   5   3   3       10.88        6.30      4.32 o 
   6   3   3       25.55       33.04      6.97 o 
   7   3   3      173.34      142.97     12.99 o 
   8   3   3      162.28      142.00     14.78 o 
   9   3   3       77.79       64.28     13.64 o 
  10   3   3        0.14      -12.57     12.57 o 
  11   3   3       73.22       65.32     17.63 o 
   0   4   3       90.21      111.63      9.59 o 
   1   4   3       30.47       42.07      6.12 o 
   2   4   3       43.65       63.42      8.40 o 
   3   4   3      336.78      348.41     15.52 o 
   4   4   3      347.64      352.73     16.04 o 
   5   4   3        1.47        4.15      6.82 o 
   6   4   3        1.16       -3.43      8.29 o 
   7   4   3      822.52      836.56     29.84 o 
   8   4   3      225.35      288.01     23.46 o 
   9   4   3      200.89      191.29     19.83 o 
  10   4   3       88.04       62.60     18.02 o 
   1   5   3        8.21        5.97      7.19 o 
   2   5   3        0.37       -7.43      8.13 o 
   3   5   3      103.95      131.04     12.78 o 
   4   5   3        5.92        3.12     10.02 o 
   5   5   3       28.44       17.51     11.01 o 
   6   5   3       29.46       44.02     12.81 o 
   7   5   3        3.89        1.14     15.25 o 
   8   5   3      119.73      113.62     20.59 o 
   9   5   3        7.61       27.71     13.68 o 
   0   6   3       21.47       14.79     14.71 o 
   1   6   3        0.41      -11.88     11.88 o 
   2   6   3       10.38        3.26     13.97 o 
   3   6   3       22.19       41.04     12.17 o 
   4   6   3       23.80       59.28     13.31 o 
   5   6   3        7.96       21.68     13.91 o 
   6   6   3      161.85      162.33     22.45 o 
   7   6   3       32.59       54.79     16.23 o 
   1   7   3       76.69       85.73     21.81 o 
   2   7   3        5.79      -17.10     17.10 o 
   3   7   3       55.82       53.27     16.85 o 
   4   7   3        0.20       -7.46     14.29 o 
   0   0   4      572.50      565.24     14.59 o 
   1   0   4      506.10      631.79      8.50 o 
   2   0   4     1809.02     1518.42     14.33 o 
   3   0   4      171.77      180.70      6.06 o 
   4   0   4     2147.54     1947.74      3.16 o 
   5   0   4     1479.43     1470.43     23.00 o 
   6   0   4       15.94       35.19      6.72 o 
   7   0   4       11.97       18.41      5.74 o 
   8   0   4       60.38       48.35      8.54 o 
   9   0   4       30.11       39.31     10.24 o 
  10   0   4       98.80      101.04     13.20 o 
  11   0   4        4.85        0.00     10.32 o 
  12   0   4       63.98       48.20     16.96 o 
   1   1   4     9386.55     8324.52     48.06 o 
   2   1   4        0.15        8.23      2.44 o 
   3   1   4      343.08      347.96     11.22 o 
   4   1   4     1681.43     1804.16     22.82 o 
   5   1   4     1812.83     1862.27     26.08 o 
   6   1   4       20.57       11.16      4.91 o 
   7   1   4      223.25      259.17     13.26 o 
   8   1   4      602.66      644.20     22.48 o 
   9   1   4       40.26       60.30     10.65 o 
  10   1   4       43.28       37.89      9.02 o 
  11   1   4      156.72      142.52     17.43 o 
  12   1   4      128.15      160.63     20.66 o 
   0   2   4     1523.50     1475.34     26.62 o 
   1   2   4       37.15       70.04      5.54 o 
   2   2   4      110.98       90.71      8.85 o 
   3   2   4       58.93       77.93      5.50 o 
   4   2   4        9.39       13.35      3.72 o 
   5   2   4      367.29      369.59     12.98 o 
   6   2   4     1571.96     1671.86     29.01 o 
   7   2   4        7.78        5.90      6.27 o 
   8   2   4      200.26      224.19     14.80 o 
   9   2   4       29.85       48.63      9.67 o 
  10   2   4       14.32       37.78     10.78 o 
  11   2   4       13.70        9.27     13.72 o 
   1   3   4      270.44      302.01     11.59 o 
   2   3   4       10.49       10.29      4.24 o 
   3   3   4     1771.82     1722.69     26.65 o 
   4   3   4      196.07      221.56     10.45 o 
   5   3   4      122.24      137.31     10.17 o 
   6   3   4        7.94       10.51      6.72 o 
   7   3   4      416.01      420.14     19.08 o 
   8   3   4      351.24      344.35     20.47 o 
   9   3   4        4.75      -10.18     11.59 o 
  10   3   4        1.50      -13.65     13.65 o 
  11   3   4       49.61       20.67     17.52 o 
   0   4   4      289.31      283.13     13.09 o 
   1   4   4       21.65       22.02      5.94 o 
   2   4   4      103.00      101.56      8.64 o 
   3   4   4        1.19       -3.36      5.87 o 
   4   4   4      315.16      300.11     15.01 o 
   5   4   4       39.31       41.74      7.97 o 
   6   4   4       41.83       31.49      9.77 o 
   7   4   4       35.66       37.58     11.84 o 
   8   4   4      176.65      179.51     19.15 o 
   9   4   4       48.37       61.51     15.28 o 
  10   4   4       67.71       91.50     16.95 o 
   1   5   4        8.14       11.36      6.92 o 
   2   5   4      101.40      108.37     11.75 o 
   3   5   4      324.67      344.36     18.24 o 
   4   5   4       66.14       54.72     11.08 o 
   5   5   4       40.75       51.10     11.30 o 
   6   5   4       83.20       74.79     16.30 o 
   7   5   4      109.09      127.67     18.38 o 
   8   5   4        7.70       15.88     15.32 o 
   0   6   4     1003.78     1058.34     40.37 o 
   1   6   4       14.13       15.10     11.92 o 
   2   6   4      268.80      290.78     23.96 o 
   3   6   4        7.78       22.11     11.80 o 
   4   6   4        8.37       20.90     13.40 o 
   5   6   4        0.37       12.80     13.53 o 
   6   6   4       52.37       28.02     17.28 o 
   7   6   4        5.96       -5.91     14.80 o 
   1   7   4      138.83      105.84     22.03 o 
   2   7   4       40.09       20.12     17.53 o 
   3   7   4       40.12       22.97     13.27 o 
   1   1   5    15681.24    15070.23    210.89 o 
   2   1   5      144.96      184.36      6.95 o 
   3   1   5        3.23       10.92      2.71 o 
   4   1   5        0.54        1.38      3.15 o 
   5   1   5        0.02       -0.34      3.73 o 
   6   1   5       15.28       17.26      5.70 o 
   7   1   5      227.97      225.47     12.30 o 
   8   1   5        2.62        7.41      6.93 o 
   9   1   5       94.37       89.57     11.79 o 
  10   1   5        0.80       -0.89      8.59 o 
  11   1   5       25.22       14.99     12.67 o 
   0   2   5     3840.73     3753.00     44.30 o 
   1   2   5       91.99      115.38      7.07 o 
   2   2   5      133.86      157.38      7.74 o 
   3   2   5      318.71      406.08     11.74 o 
   4   2   5      252.02      340.74     11.42 o 
   5   2   5        1.52        0.38      4.28 o 
   6   2   5        5.13       15.95      5.53 o 
   7   2   5      312.79      311.38     14.85 o 
   8   2   5       22.81       27.75      8.42 o 
   9   2   5       18.97       19.27      9.64 o 
  10   2   5      118.08      109.03     16.17 o 
  11   2   5       66.58       95.23     15.76 o 
   1   3   5     2371.43     2306.01     30.20 o 
   2   3   5       77.45       79.90      6.49 o 
   3   3   5       49.73       64.44      6.05 o 
   4   3   5       56.73       65.21      6.36 o 
   5   3   5        0.78        8.50      4.80 o 
   6   3   5      240.62      235.16     12.72 o 
   7   3   5       15.53       27.00      8.63 o 
   8   3   5      470.20      428.41     23.17 o 
   9   3   5       27.33       38.89     12.04 o 
  10   3   5        2.90       -8.87     11.42 o 
  11   3   5       10.07       22.48     14.68 o 
   0   4   5      261.35      249.00     12.33 o 
   1   4   5        2.16        9.16      4.24 o 
   2   4   5        2.38        9.18      4.11 o 
   3   4   5       33.95       23.60      7.38 o 
   4   4   5       57.64       57.11      8.70 o 
   5   4   5       25.04       15.73      7.75 o 
   6   4   5        6.74        6.44      8.31 o 
   7   4   5        2.03       15.45     10.29 o 
   8   4   5       18.87       15.24     12.31 o 
   9   4   5        1.30        9.16     11.67 o 
  10   4   5        0.78        0.00     13.70 o 
   1   5   5       47.49       52.79      8.93 o 
   2   5   5        7.35       10.38      8.04 o 
   3   5   5       37.10       15.47     11.19 o 
   4   5   5        6.71       15.44      9.16 o 
   5   5   5       24.34       23.96     11.13 o 
   6   5   5      119.10      116.76     16.81 o 
   7   5   5      174.90      184.28     22.37 o 
   8   5   5      186.10      184.23     20.96 o 
   0   6   5        9.92       15.35     15.27 o 
   1   6   5        4.06       -2.21     13.43 o 
   2   6   5       51.63       40.91     16.23 o 
   3   6   5       66.59       74.93     16.35 o 
   4   6   5       34.56       26.21     16.03 o 
   5   6   5       16.50       25.59     13.80 o 
   6   6   5       77.24       55.90     17.88 o 
   7   6   5       52.94       43.52     15.09 o 
   1   7   5       33.25       58.86     14.41 o 
   2   7   5        2.02        1.30     14.23 o 
   3   7   5       14.28       25.53     13.49 o 
   0   0   6     5141.53     4451.58     34.15 o 
   1   0   6       70.42       77.60      5.67 o 
   2   0   6     2343.46     2129.96      1.89 o 
   3   0   6      209.29      197.91      6.82 o 
   4   0   6     3854.06     3417.83      2.85 o 
   5   0   6      482.40      495.60     14.00 o 
   6   0   6      121.00      142.77      8.77 o 
   7   0   6       53.51       51.86      8.13 o 
   8   0   6       12.60        7.68      7.35 o 
   9   0   6       15.18       22.59      8.85 o 
  10   0   6      748.77      679.67     27.72 o 
  11   0   6       21.28        1.05     12.22 o 
  12   0   6       18.98       39.27     17.28 o 
   1   1   6      238.18      229.70     13.44 o 
   2   1   6       14.14       26.48      3.71 o 
   3   1   6      628.15      522.91      2.12 o 
   4   1   6      504.16      568.00     13.26 o 
   5   1   6       44.81       66.18      3.54 o 
   6   1   6       90.33      114.59      8.22 o 
   7   1   6      163.83      203.23     12.40 o 
   8   1   6      774.63      714.03     24.42 o 
   9   1   6       70.85       49.96     12.16 o 
  10   1   6        7.25       17.14      9.67 o 
  11   1   6        1.82        7.60     10.70 o 
   0   2   6      563.14      572.44     17.90 o 
   1   2   6       71.68       73.95      7.68 o 
   2   2   6      741.23      751.58     18.04 o 
   3   2   6       22.11       13.65      3.90 o 
   4   2   6      308.85      311.80     13.00 o 
   5   2   6      285.69      302.62     11.57 o 
   6   2   6      101.72       95.30     10.24 o 
   7   2   6        3.85       -0.55      7.07 o 
   8   2   6      174.11      178.24     14.61 o 
   9   2   6        0.90        2.48      9.15 o 
  10   2   6        5.17       -4.94     10.58 o 
  11   2   6       16.36       18.59     12.94 o 
   1   3   6     1583.45     1627.99     25.42 o 
   2   3   6       45.49       25.65      5.52 o 
   3   3   6      156.52      207.64      9.93 o 
   4   3   6      365.74      372.93     13.46 o 
   5   3   6        3.66       -4.83      4.83 o 
   6   3   6        3.10        1.08      6.36 o 
   7   3   6      264.53      265.82     16.14 o 
   8   3   6      353.78      373.02     20.10 o 
   9   3   6      216.83      205.45     19.10 o 
  10   3   6        5.31       22.31     11.05 o 
   0   4   6      104.38       83.98      8.04 o 
   1   4   6       50.65       35.88      7.13 o 
   2   4   6      316.40      319.38     13.92 o 
   3   4   6        2.82        0.98      5.10 o 
   4   4   6      360.82      380.49     16.54 o 
   5   4   6      109.10      119.92     12.14 o 
   6   4   6       28.56       37.51      9.96 o 
   7   4   6        0.03        0.89     10.21 o 
   8   4   6        6.60       10.42     12.68 o 
   9   4   6        5.88        4.58     13.37 o 
  10   4   6       20.09       22.88     13.82 o 
   1   5   6        8.73       26.19      6.82 o 
   2   5   6       56.96       66.46     11.18 o 
   3   5   6      314.01      317.16     19.40 o 
   4   5   6        7.72       12.55      8.82 o 
   5   5   6        6.66        0.00      9.89 o 
   6   5   6       52.87       76.80     13.73 o 
   7   5   6       42.44       57.82     16.64 o 
   8   5   6        0.64        1.18     14.20 o 
   0   6   6      113.62      160.44     19.98 o 
   1   6   6        3.31       23.77     11.27 o 
   2   6   6       12.26       12.81     13.02 o 
   3   6   6        0.04       -3.65     11.33 o 
   4   6   6       49.62       65.77     14.07 o 
   5   6   6        0.64        2.55     13.35 o 
   6   6   6       86.86       93.86     17.93 o 
   1   7   6       23.29       12.94     15.41 o 
   2   7   6       50.29       39.68     16.17 o 
   3   7   6        9.39       16.10     12.06 o 
   1   1   7     3403.65     3316.82     36.39 o 
   2   1   7       38.41       40.05      3.90 o 
   3   1   7       50.03       79.62      5.11 o 
   4   1   7       96.85      115.59      6.47 o 
   5   1   7      719.80      804.21     17.24 o 
   6   1   7       20.00       16.68      5.18 o 
   7   1   7       90.54      132.11      9.79 o 
   8   1   7       46.62       69.11      9.79 o 
   9   1   7       10.66       24.85      9.96 o 
  10   1   7       88.89       84.21     14.36 o 
  11   1   7       14.43       18.72     11.05 o 
   0   2   7     8921.50     7589.41     54.50 o 
   1   2   7       75.56      110.93      7.26 o 
   2   2   7      183.25      230.64      8.84 o 
   3   2   7       27.37       38.32      4.71 o 
   4   2   7      823.51      846.05     17.84 o 
   5   2   7      243.74      255.70     10.97 o 
   6   2   7      142.56      168.50     10.27 o 
   7   2   7       45.15       45.21      8.36 o 
   8   2   7       57.75       73.52     10.56 o 
   9   2   7        7.14       15.30      9.07 o 
  10   2   7        4.17        3.03     10.64 o 
  11   2   7        1.13        2.31     12.46 o 
   1   3   7        0.48       -5.03      5.03 o 
   2   3   7       24.81       22.24      4.28 o 
   3   3   7      250.90      233.92     10.33 o 
   4   3   7        0.01       -1.59      4.91 o 
   5   3   7       10.15       10.08      5.45 o 
   6   3   7      178.43      179.82     13.02 o 
   7   3   7      116.37      151.08     13.59 o 
   8   3   7      122.77      141.34     15.35 o 
   9   3   7      110.12      120.02     17.84 o 
  10   3   7        6.77       34.69     12.00 o 
   0   4   7        4.81        5.30      5.13 o 
   1   4   7       26.31       20.93      6.78 o 
   2   4   7      232.49      251.60     12.70 o 
   3   4   7      111.70      127.19      9.99 o 
   4   4   7        9.64        9.33      6.13 o 
   5   4   7       22.83       13.35      7.55 o 
   6   4   7     1046.23     1091.25     32.98 o 
   7   4   7       43.29       66.05     13.10 o 
   8   4   7      148.62      111.11     16.62 o 
   9   4   7       16.59        5.71     14.23 o 
  10   4   7      146.51      105.79     17.95 o 
   1   5   7       26.22       14.12      9.52 o 
   2   5   7       10.06       -2.17      9.51 o 
   3   5   7      163.20      177.76     14.80 o 
   4   5   7        7.08       15.61      9.73 o 
   5   5   7       80.17      109.46     14.58 o 
   6   5   7       42.27       45.62     13.30 o 
   7   5   7        0.94       -4.75     14.94 o 
   8   5   7       32.74       34.41     14.06 o 
   0   6   7      806.48      875.10     37.13 o 
   1   6   7        5.33      -12.47     12.47 o 
   2   6   7      117.44      154.25     19.76 o 
   3   6   7       12.39       13.66     16.34 o 
   4   6   7      114.02      105.95     19.48 o 
   5   6   7      102.83       91.92     18.80 o 
   6   6   7        5.78       18.50     12.87 o 
   1   7   7      490.87      412.89     27.43 o 
   2   7   7       18.32       32.99     14.05 o 
   3   7   7        6.23      -12.77     12.77 o 
   0   0   8      366.93      377.89     16.14 o 
   1   0   8       35.34       38.92      5.03 o 
   2   0   8      120.08      158.78      6.24 o 
   3   0   8      212.01      191.16      7.23 o 
   4   0   8       10.94       -3.01      3.01 o 
   5   0   8      848.78      824.34     17.97 o 
   6   0   8       62.77       53.63      4.03 o 
   7   0   8        0.01        9.83      5.69 o 
   8   0   8       24.87       44.53      8.64 o 
   9   0   8       31.26       26.03      9.75 o 
  10   0   8      144.37      107.99     15.09 o 
  11   0   8       93.43       69.38     15.13 o 
   1   1   8     6423.31     5954.60     43.26 o 
   2   1   8       78.33      124.33      6.39 o 
   3   1   8       11.20        8.36      2.95 o 
   4   1   8      969.81     1040.90     18.15 o 
   5   1   8      232.16      255.15     10.38 o 
   6   1   8       82.79       82.90      7.17 o 
   7   1   8      371.92      350.41     15.95 o 
   8   1   8     1411.58     1385.65     33.38 o 
   9   1   8     1165.12     1136.73     34.37 o 
  10   1   8       24.61       27.57     10.37 o 
  11   1   8        8.57        6.69     11.26 o 
   0   2   8     9048.96     7745.02     55.26 o 
   1   2   8      277.26      288.52     12.58 o 
   2   2   8      413.13      472.11     12.91 o 
   3   2   8       16.95       24.63      4.12 o 
   4   2   8     4721.70     4499.24     35.87 o 
   5   2   8      175.64      164.56      9.52 o 
   6   2   8        0.10        2.31      4.90 o 
   7   2   8      334.71      299.83     16.27 o 
   8   2   8      323.58      368.17     19.19 o 
   9   2   8      162.51      171.25     16.31 o 
  10   2   8       24.26       25.77     11.62 o 
  11   2   8       41.96       57.38     14.70 o 
   1   3   8      413.11      450.33     14.35 o 
   2   3   8       89.47       60.77      6.63 o 
   3   3   8       15.31       15.90      4.17 o 
   4   3   8       88.16       87.21      7.08 o 
   5   3   8      374.30      348.59     15.41 o 
   6   3   8       28.28       18.13      8.01 o 
   7   3   8       73.62       68.08     11.17 o 
   8   3   8      113.81      141.42     14.74 o 
   9   3   8       21.08        9.25     11.39 o 
  10   3   8        7.86       11.16     13.57 o 
   0   4   8       61.58       72.50      7.93 o 
   1   4   8       35.55       42.16      6.45 o 
   2   4   8        2.67        4.78      5.20 o 
   3   4   8        2.86        1.01      5.73 o 
   4   4   8        0.57       -5.66      6.55 o 
   5   4   8      102.90      108.73     11.58 o 
   6   4   8      122.15      122.74     14.35 o 
   7   4   8        4.33       -2.86     10.03 o 
   8   4   8       12.40        3.28     12.42 o 
   9   4   8       15.80       20.37     11.76 o 
   1   5   8       10.05        0.00     11.15 o 
   2   5   8       83.15       94.83     12.51 o 
   3   5   8      368.25      365.35     21.47 o 
   4   5   8        4.46      -11.25     11.25 o 
   5   5   8       24.78       27.67     12.42 o 
   6   5   8       11.05        5.72     14.23 o 
   7   5   8       71.10       51.16     17.28 o 
   8   5   8       12.15        2.21     14.65 o 
   0   6   8       84.15       93.19     16.39 o 
   1   6   8       19.05       28.64     13.72 o 
   2   6   8       24.42       33.10     13.60 o 
   3   6   8       10.58       16.43     13.57 o 
   4   6   8        1.86       -8.96     13.24 o 
   5   6   8       15.03       23.44     13.57 o 
   6   6   8        4.90      -10.99     12.43 o 
   1   7   8       27.99       30.62     11.66 o 
   2   7   8       69.27       61.00     15.16 o 
   3   7   8        0.43       -5.02     11.83 o 
   1   1   9     5037.86     4983.99     40.17 o 
   2   1   9        9.96       -0.55      2.81 o 
   3   1   9      962.30      822.79     18.66 o 
   4   1   9       43.84       35.67      4.94 o 
   5   1   9      160.12      124.11      3.61 o 
   6   1   9        0.14        4.37      4.37 o 
   7   1   9      355.75      384.94     17.38 o 
   8   1   9        8.97        3.38     10.07 o 
   9   1   9      209.73      253.74     18.36 o 
  10   1   9        1.45       12.70      9.32 o 
  11   1   9        4.69        3.38     12.16 o 
   0   2   9      611.04      615.13     19.48 o 
   1   2   9       39.76       46.51      5.47 o 
   2   2   9     1291.90     1258.94     23.32 o 
   3   2   9       64.09       54.78      5.82 o 
   4   2   9      149.65      140.43     10.20 o 
   5   2   9        4.85        1.96      4.97 o 
   6   2   9      662.98      618.63     19.17 o 
   7   2   9       12.28       14.23      7.42 o 
   8   2   9      474.01      533.84     22.58 o 
   9   2   9       52.15       78.20     11.86 o 
  10   2   9        0.54       -1.05     12.04 o 
  11   2   9       36.10       35.05     13.05 o 
   1   3   9     3556.81     3145.92     35.41 o 
   2   3   9        1.28        0.37      4.48 o 
   3   3   9      186.99      151.07      9.06 o 
   4   3   9       43.59       39.18      6.10 o 
   5   3   9     3158.40     2743.13     39.11 o 
   6   3   9       26.12       11.77      8.56 o 
   7   3   9     1665.77     1601.69     37.71 o 
   8   3   9       53.10       50.56     13.33 o 
   9   3   9        0.27       18.92      9.29 o 
  10   3   9       27.99       20.99     13.03 o 
   0   4   9      165.71      156.36     11.19 o 
   1   4   9        8.08       11.18      5.17 o 
   2   4   9       12.24       14.78      6.27 o 
   3   4   9      128.12      121.20     10.79 o 
   4   4   9       56.81       35.84      8.54 o 
   5   4   9      432.14      397.60     19.74 o 
   6   4   9       74.22       69.59     12.83 o 
   7   4   9       38.95       22.80     11.61 o 
   8   4   9        2.25      -12.52     12.52 o 
   9   4   9        9.02       -2.22     11.75 o 
   1   5   9     3318.40     3036.55     51.38 o 
   2   5   9       25.17       11.77     11.12 o 
   3   5   9        0.83       14.39     10.34 o 
   4   5   9       11.82       -3.79     11.87 o 
   5   5   9      900.85      887.62     35.12 o 
   6   5   9        2.67        4.69     12.05 o 
   7   5   9      172.70      136.93     19.25 o 
   8   5   9        3.41       -9.48     12.51 o 
   0   6   9       23.21       43.53     14.82 o 
   1   6   9        5.56       33.07     12.55 o 
   2   6   9       54.15       84.01     19.21 o 
   3   6   9       42.34       48.65     15.14 o 
   4   6   9       67.17       56.01     18.27 o 
   5   6   9       34.60       32.24     13.87 o 
   6   6   9       30.87       31.00     14.76 o 
   1   7   9        3.36       -5.54     13.06 o 
   2   7   9        6.21       -2.08     11.51 o 
   0   0  10     7046.87     6777.22     47.34 o 
   1   0  10      208.58      226.77     10.99 o 
   2   0  10      174.73      167.34      8.97 o 
   3   0  10      645.75      630.80     13.82 o 
   4   0  10     1611.13     1629.93     23.58 o 
   5   0  10      512.29      552.69     15.64 o 
   6   0  10      729.40      766.60     20.61 o 
   7   0  10     1275.27     1216.49     29.45 o 
   8   0  10     2658.52     2665.01     46.53 o 
   9   0  10      669.97      654.94     27.14 o 
  10   0  10      577.13      544.98     27.97 o 
  11   0  10      205.86      204.12     18.70 o 
   1   1  10      265.12      252.19     15.15 o 
   2   1  10       14.92       18.32      4.36 o 
   3   1  10      755.77      827.63     16.35 o 
   4   1  10      371.71      386.80     12.05 o 
   5   1  10       22.93       21.39      4.37 o 
   6   1  10       25.03       21.18      4.83 o 
   7   1  10      100.43       91.41      6.74 o 
   8   1  10      795.62      772.92     26.91 o 
   9   1  10        0.51        2.57      9.02 o 
  10   1  10       33.29       24.07     12.78 o 
  11   1  10        9.17       -6.77     12.04 o 
   0   2  10      433.44      480.89     18.98 o 
   1   2  10      170.63      246.22     10.18 o 
   2   2  10     2264.94     2398.68     28.71 o 
   3   2  10       35.40       39.47      5.06 o 
   4   2  10     1669.46     1518.49      4.76 o 
   5   2  10      538.77      483.91     15.68 o 
   6   2  10      119.41      109.10      9.67 o 
   7   2  10       36.49       43.86      8.94 o 
   8   2  10      600.34      709.54     26.76 o 
   9   2  10      105.03      121.57     16.40 o 
  10   2  10       65.74       71.50     14.82 o 
  11   2  10       26.26       32.05     12.36 o 
   1   3  10     2564.17     2380.87     32.32 o 
   2   3  10       40.26       35.21      6.13 o 
   3   3  10     1258.95     1159.97     22.96 o 
   4   3  10      131.64      130.04      9.23 o 
   5   3  10      241.75      238.07     14.86 o 
   6   3  10       26.18       22.76      9.06 o 
   7   3  10      204.94      197.13     16.88 o 
   8   3  10      291.47      309.60     22.09 o 
   9   3  10       48.26       66.56     12.71 o 
  10   3  10        0.10        2.16     12.82 o 
   0   4  10     1207.66     1131.21     27.09 o 
   1   4  10      128.82      106.96      9.72 o 
   2   4  10      230.40      199.83     11.42 o 
   3   4  10       24.42       22.43      6.94 o 
   4   4  10       28.65       29.54      8.66 o 
   5   4  10      103.10      114.24     12.69 o 
   6   4  10        6.45       14.81      9.74 o 
   7   4  10       14.07       25.79     11.34 o 
   8   4  10       13.08       19.19     14.05 o 
   9   4  10       29.05       34.46     14.05 o 
   1   5  10      285.16      287.64     21.61 o 
   2   5  10      218.60      241.82     18.46 o 
   3   5  10       18.40       29.36      9.37 o 
   4   5  10        0.93       10.91     10.26 o 
   5   5  10      154.28      198.65     20.67 o 
   6   5  10       68.27       95.25     15.26 o 
   7   5  10       13.36        5.79     12.62 o 
   8   5  10        5.86       -1.00     10.82 o 
   0   6  10      436.78      466.13     31.15 o 
   1   6  10       69.57       48.84     18.01 o 
   2   6  10      122.14      113.46     21.82 o 
   3   6  10       53.28       95.15     17.05 o 
   4   6  10       24.71      -10.02     16.40 o 
   5   6  10       11.20      -13.30     13.30 o 
   6   6  10      245.74      183.41     18.19 o 
   1   7  10        7.52       -8.24     12.29 o 
   2   7  10       16.56       10.49     11.64 o 
   1   1  11     3557.63     3794.67     36.40 o 
   2   1  11        0.02       -7.28      7.28 o 
   3   1  11     1685.35     1810.56     24.62 o 
   4   1  11        0.15        2.98      3.76 o 
   5   1  11      256.46      222.46     10.63 o 
   6   1  11        3.15        0.47      4.93 o 
   7   1  11     1128.30     1112.99      8.19 o 
   8   1  11        8.31       23.43      9.21 o 
   9   1  11       10.33       -7.11     12.63 o 
  10   1  11        0.06        3.09     10.82 o 
  11   1  11      241.12      220.57     21.11 o 
   0   2  11    14797.36    14100.15     60.80 o 
   1   2  11       57.54       69.46      6.58 o 
   2   2  11     1703.64     1787.67     25.42 o 
   3   2  11      335.72      346.76     11.73 o 
   4   2  11     1180.16     1230.27     22.69 o 
   5   2  11      190.72      161.43     10.25 o 
   6   2  11     1092.30     1050.41     25.43 o 
   7   2  11        1.93        0.00      8.54 o 
   8   2  11      104.32       94.19     12.79 o 
   9   2  11       26.06       40.99     11.72 o 
  10   2  11       28.41       12.91     13.71 o 
  11   2  11        0.16       -3.21     12.69 o 
   1   3  11     4797.00     4582.04     40.27 o 
   2   3  11        4.02       14.75      5.56 o 
   3   3  11      648.72      591.81     17.23 o 
   4   3  11      209.82      172.49     10.93 o 
   5   3  11     2726.24     2397.71     38.67 o 
   6   3  11       30.69       24.63      8.60 o 
   7   3  11      561.25      583.40     25.61 o 
   8   3  11       42.40       49.05     14.49 o 
   9   3  11        0.48       15.23     10.44 o 
  10   3  11        0.48        3.16     11.08 o 
   0   4  11     1197.55     1175.60     28.32 o 
   1   4  11       51.87       51.76      9.28 o 
   2   4  11       23.13       24.59      6.37 o 
   3   4  11      182.22      176.97     11.88 o 
   4   4  11      898.02      950.64     27.97 o 
   5   4  11       70.02       68.86     12.14 o 
   6   4  11      559.93      634.84     27.57 o 
   7   4  11        4.08       15.00     11.24 o 
   8   4  11       10.14       -2.27     11.65 o 
   9   4  11       76.24       60.90     14.71 o 
   1   5  11     1447.03     1501.61     40.76 o 
   2   5  11        3.82        7.80     10.94 o 
   3   5  11       10.02       23.48     10.59 o 
   4   5  11      101.75       93.83     17.88 o 
   5   5  11      520.50      532.68     29.85 o 
   6   5  11        7.78        3.60     12.30 o 
   7   5  11      114.60       86.25     16.20 o 
   8   5  11      107.09       86.78     13.11 o 
   0   6  11     1547.30     1673.89     52.89 o 
   1   6  11       14.47       10.18     14.39 o 
   2   6  11      161.41      131.08     21.59 o 
   3   6  11      117.44      126.31     18.09 o 
   4   6  11      248.71      208.53     23.31 o 
   5   6  11       56.10       40.85     14.26 o 
   6   6  11       47.90       17.64     10.44 o 
   1   7  11       23.10       37.93      8.90 o 
   0   0  12      123.79      183.80     10.31 o 
   1   0  12      240.59      275.19     12.99 o 
   2   0  12     1603.83     1321.54      3.14 o 
   3   0  12      311.77      352.89     11.44 o 
   4   0  12     1025.70      929.12     20.96 o 
   5   0  12      661.50      656.82     17.88 o 
   6   0  12      578.85      680.21     20.50 o 
   7   0  12      688.38      723.11     24.17 o 
   8   0  12      716.10      646.10     12.10 o 
   9   0  12      798.85      807.35     31.41 o 
  10   0  12        0.96       -6.17     10.99 o 
  11   0  12      110.33      129.35     16.77 o 
   1   1  12      518.56      634.06     16.15 o 
   2   1  12      307.46      326.14     11.37 o 
   3   1  12     4581.73     3885.64     36.60 o 
   4   1  12       35.50       40.54      4.71 o 
   5   1  12       25.24       18.63      6.73 o 
   6   1  12      186.21      177.65     11.28 o 
   7   1  12     2532.36     2426.28     42.48 o 
   8   1  12      377.54      386.91     20.58 o 
   9   1  12      696.04      831.06     31.58 o 
  10   1  12        0.00       -9.45     12.46 o 
  11   1  12        6.91       13.36     13.63 o 
   0   2  12      514.32      528.61     17.88 o 
   1   2  12       84.71       93.60      7.74 o 
   2   2  12      185.98      215.90      9.68 o 
   3   2  12      184.26      189.04      8.89 o 
   4   2  12       73.40       63.88      7.25 o 
   5   2  12      387.59      361.02     14.15 o 
   6   2  12      144.48      122.48     11.74 o 
   7   2  12      558.80      512.41     22.58 o 
   8   2  12        9.45       10.24     10.24 o 
   9   2  12      300.73      333.99     23.60 o 
  10   2  12       62.52       70.05     14.17 o 
   1   3  12      109.98      117.41      9.61 o 
   2   3  12       14.65       12.55      5.07 o 
   3   3  12      517.66      483.09     16.10 o 
   4   3  12       76.37       75.19      8.10 o 
   5   3  12       52.03       66.12     10.86 o 
   6   3  12        7.19       -2.06      8.33 o 
   7   3  12       71.26      103.37     12.93 o 
   8   3  12       39.63       41.84     12.71 o 
   9   3  12        6.13       26.24     11.67 o 
  10   3  12        6.87        6.05      9.88 o 
   0   4  12      158.12      150.27     16.53 o 
   1   4  12      198.52      191.45     12.97 o 
   2   4  12        0.78        2.82      7.41 o 
   3   4  12       70.88       68.79     10.10 o 
   4   4  12       31.75        9.67     12.12 o 
   5   4  12       71.96       78.99     12.96 o 
   6   4  12        0.34       17.47     14.07 o 
   7   4  12       14.10       16.61     12.58 o 
   8   4  12        1.04      -13.98     13.98 o 
   9   4  12       43.23       40.01     12.37 o 
   1   5  12     1329.64     1390.43     41.06 o 
   2   5  12        6.27       15.61      8.95 o 
   3   5  12        0.57       17.89     10.33 o 
   4   5  12        1.66       -3.29     14.82 o 
   5   5  12       17.80       40.26     11.84 o 
   6   5  12        0.10       20.28     13.02 o 
   7   5  12        0.62        6.40      9.43 o 
   0   6  12        3.20       13.95     16.10 o 
   1   6  12       66.13       66.55     17.63 o 
   2   6  12       27.49       35.85     15.89 o 
   3   6  12       57.77       86.09     15.73 o 
   4   6  12        4.20      -12.91     12.91 o 
   5   6  12       48.17       30.93     11.76 o 
   1   1  13      318.21      369.16     13.02 o 
   2   1  13       40.13      -13.25     13.25 o 
   3   1  13      503.33      492.71     14.98 o 
   4   1  13      170.33      173.12      8.99 o 
   5   1  13       53.33       40.91      6.82 o 
   6   1  13       28.21       35.02      7.26 o 
   7   1  13       69.45       65.93      8.98 o 
   8   1  13      311.21      341.84     20.17 o 
   9   1  13       16.14       -7.68     13.22 o 
  10   1  13       19.18       13.85     11.43 o 
  11   1  13       16.98       41.46     10.80 o 
   0   2  13     2820.95     2727.04     39.12 o 
   1   2  13       52.01       67.15      6.90 o 
   2   2  13      560.74      679.06     16.62 o 
   3   2  13       93.91       94.79      7.58 o 
   4   2  13      441.10      498.70     15.46 o 
   5   2  13        7.50        7.08      6.18 o 
   6   2  13      866.17      858.68     25.34 o 
   7   2  13        7.28        2.91      9.50 o 
   8   2  13       54.93       35.88     12.94 o 
   9   2  13        7.24       29.05     13.37 o 
  10   2  13      260.97      234.76     21.67 o 
   1   3  13      208.41      286.26     13.08 o 
   2   3  13      127.06      104.31      8.26 o 
   3   3  13      131.93      136.18     10.67 o 
   4   3  13      403.79      333.75     15.43 o 
   5   3  13      284.28      311.40     16.23 o 
   6   3  13       86.20       90.99     12.41 o 
   7   3  13       72.06       62.46     13.57 o 
   8   3  13       11.86       15.85     12.81 o 
   9   3  13        8.73        8.68     11.37 o 
  10   3  13        9.28        7.63     10.79 o 
   0   4  13    11217.09    10716.84     69.93 o 
   1   4  13      173.44      184.41     13.32 o 
   2   4  13      767.61      810.91     24.35 o 
   3   4  13      251.89      280.70     16.92 o 
   4   4  13     2885.47     2815.51     49.88 o 
   5   4  13        0.00        5.22     10.22 o 
   6   4  13     1655.48     1681.96     46.58 o 
   7   4  13       55.59       53.24     16.13 o 
   8   4  13      102.53       92.02     15.88 o 
   9   4  13        1.62       10.92      8.92 o 
   1   5  13       58.69       55.79     14.41 o 
   2   5  13       13.11       17.55     11.71 o 
   3   5  13        5.38        6.30     12.36 o 
   4   5  13      212.51      262.02     22.27 o 
   5   5  13        0.13        8.44     11.51 o 
   6   5  13       39.39       25.66     13.90 o 
   7   5  13        6.95        5.00     10.63 o 
   0   6  13      374.28      412.65     28.30 o 
   1   6  13        8.72       13.97     14.53 o 
   2   6  13      110.62      134.30     19.16 o 
   3   6  13       33.77       40.76     13.99 o 
   4   6  13       25.13       10.83     12.35 o 
   5   6  13        3.86       -3.66     10.08 o 
   0   0  14      207.67      271.39     12.35 o 
   1   0  14       29.81       30.98      5.15 o 
   2   0  14     2330.16     2548.05     32.13 o 
   3   0  14      246.44      218.43     10.46 o 
   4   0  14      110.04      110.68     11.02 o 
   5   0  14        7.27        9.49      4.24 o 
   6   0  14     2701.21     2457.42     40.45 o 
   7   0  14     1407.54     1426.04     34.65 o 
   8   0  14     2916.63     3017.67     55.43 o 
   9   0  14      306.54      289.18     22.09 o 
  10   0  14       42.56        5.37     10.48 o 
  11   0  14      454.47      475.32     27.77 o 
   1   1  14      439.06      430.28     17.14 o 
   2   1  14       80.88       53.99      7.84 o 
   3   1  14     1336.11     1137.65      3.79 o 
   4   1  14       12.27       12.64      4.47 o 
   5   1  14       30.39       60.49      7.44 o 
   6   1  14        0.64       -5.55      6.13 o 
   7   1  14      448.50      354.20     22.91 o 
   8   1  14        0.14       -7.62     10.67 o 
   9   1  14       14.72       45.68     12.07 o 
  10   1  14       28.21       25.74     12.04 o 
   0   2  14     1174.84     1337.87     25.55 o 
   1   2  14      147.25      178.68      9.50 o 
   2   2  14       54.83       48.07      5.98 o 
   3   2  14      110.99       87.67      6.85 o 
   4   2  14        0.64        0.43      5.80 o 
   5   2  14      270.37      245.60     13.98 o 
   6   2  14       78.36       88.91     10.15 o 
   7   2  14      516.94      510.82     23.34 o 
   8   2  14        8.47       20.74      9.44 o 
   9   2  14      306.76      282.96     22.70 o 
  10   2  14       21.29       35.48     12.44 o 
   1   3  14       81.47       61.27      7.73 o 
   2   3  14       82.97       86.19      8.62 o 
   3   3  14      429.01      417.29     16.52 o 
   4   3  14        4.60       -2.16      6.54 o 
   5   3  14        5.39       -2.57      8.66 o 
   6   3  14       72.69       76.33     10.94 o 
   7   3  14      203.42      272.22     19.26 o 
   8   3  14       43.27       57.44     13.23 o 
   9   3  14        1.35        7.43     10.78 o 
   0   4  14      399.87      427.63     18.93 o 
   1   4  14       82.37       74.10     11.11 o 
   2   4  14      241.90      234.03     15.85 o 
   3   4  14        1.69       13.96      7.71 o 
   4   4  14       19.43       -0.79     12.30 o 
   5   4  14       83.32       98.73     15.26 o 
   6   4  14        5.11        3.22     15.02 o 
   7   4  14       22.08       16.01     14.37 o 
   8   4  14        9.43        8.42     11.61 o 
   1   5  14       33.20       24.67     14.73 o 
   2   5  14        1.88        6.21     10.76 o 
   3   5  14       32.53       23.29     12.30 o 
   4   5  14       45.27       24.89     17.77 o 
   5   5  14        4.05        1.21     13.62 o 
   6   5  14       23.43       30.22     11.79 o 
   7   5  14       17.55        1.85      8.24 o 
   0   6  14        4.76       14.94     16.13 o 
   1   6  14       59.42       75.68     16.96 o 
   2   6  14       17.09       19.34     14.09 o 
   3   6  14       49.47       27.12     12.68 o 
   4   6  14       23.49        5.98     11.20 o 
   5   6  14       45.15       24.71     10.49 o 
   1   1  15     1122.34     1096.25     25.30 o 
   2   1  15        7.50       -8.79      8.79 o 
   3   1  15      285.03      349.67     13.58 o 
   4   1  15       85.80       75.72      7.67 o 
   5   1  15       64.88       54.92      7.75 o 
   6   1  15      114.05      139.93     11.28 o 
   7   1  15      128.93      142.65     14.72 o 
   8   1  15       35.77       33.85     12.22 o 
   9   1  15       52.53       62.43     14.65 o 
  10   1  15        0.47      -13.02     13.02 o 
   0   2  15     1819.98     2175.75     32.44 o 
   1   2  15      126.62      135.51      9.29 o 
   2   2  15       15.51        7.57      5.36 o 
   3   2  15       59.19       47.84      6.70 o 
   4   2  15      593.69      569.98     17.91 o 
   5   2  15       44.29       37.40      7.91 o 
   6   2  15       21.48       22.56      7.02 o 
   7   2  15       37.43       27.19     10.97 o 
   8   2  15       21.42       31.60     12.19 o 
   9   2  15        3.29        7.50     12.07 o 
  10   2  15        0.05      -10.06     11.90 o 
   1   3  15      413.95      449.68     17.39 o 
   2   3  15      212.45      187.03     11.11 o 
   3   3  15      293.04      257.25     13.97 o 
   4   3  15      242.30      230.91     14.66 o 
   5   3  15      740.44      738.41     25.40 o 
   6   3  15        8.54        5.92     10.39 o 
   7   3  15      184.98      241.60     19.94 o 
   8   3  15      113.37       91.17     16.98 o 
   9   3  15        1.42        5.10     11.67 o 
   0   4  15      286.73      244.89     16.66 o 
   1   4  15        1.45       -8.93      8.93 o 
   2   4  15       26.75       34.55      9.77 o 
   3   4  15        2.37        3.02      8.61 o 
   4   4  15       32.52       26.64      9.91 o 
   5   4  15       19.01       23.90     11.43 o 
   6   4  15       12.58      -14.06     14.06 o 
   7   4  15       36.70       19.29     14.67 o 
   8   4  15        0.17       -2.97     10.43 o 
   1   5  15      562.42      601.22     30.93 o 
   2   5  15       56.21       43.76     15.09 o 
   3   5  15        0.00       -4.64     13.72 o 
   4   5  15      177.86      229.76     22.69 o 
   5   5  15       82.20       49.85     15.09 o 
   6   5  15        0.45       -5.25     10.35 o 
   7   5  15        0.63        0.84      8.98 o 
   0   6  15      799.23      763.46     36.77 o 
   1   6  15       46.40       59.42     15.49 o 
   2   6  15       18.84        9.11     11.96 o 
   3   6  15       28.40       32.39     12.32 o 
   4   6  15      276.17      194.16     17.39 o 
   0   0  16       47.09       51.82      7.31 o 
   1   0  16       33.04       36.03      7.16 o 
   2   0  16      387.08      457.57     15.31 o 
   3   0  16      453.01      402.31     14.65 o 
   4   0  16      409.06      461.63     16.20 o 
   5   0  16      296.02      286.63     14.40 o 
   6   0  16        7.94       17.87      7.60 o 
   7   0  16      946.54      829.06     30.56 o 
   8   0  16       72.44       59.52     14.65 o 
   9   0  16      260.48      235.48     21.03 o 
  10   0  16        6.01       -4.39     12.43 o 
   1   1  16       75.53      107.64      9.18 o 
   2   1  16        9.96      -12.81     12.81 o 
   3   1  16      138.03      149.63     10.75 o 
   4   1  16        0.76       -4.94      4.94 o 
   5   1  16        0.29       15.29      4.97 o 
   6   1  16       43.77       56.61      9.83 o 
   7   1  16        1.25       -7.01      9.82 o 
   8   1  16       49.38       58.96     14.77 o 
   9   1  16      227.29      232.47     20.03 o 
  10   1  16       19.88       -1.05     13.86 o 
   0   2  16       97.42      104.13      9.85 o 
   1   2  16        6.32        8.98      4.86 o 
   2   2  16      518.34      598.02     17.57 o 
   3   2  16       31.25       35.32      6.12 o 
   4   2  16      221.87      243.30     14.21 o 
   5   2  16       18.26       14.07      7.59 o 
   6   2  16      160.02      148.97     14.32 o 
   7   2  16      315.15      345.82     21.17 o 
   8   2  16      204.86      263.13     20.56 o 
   9   2  16       63.88       57.60     14.07 o 
  10   2  16       23.37       20.08     10.07 o 
   1   3  16     1003.44     1086.44     25.84 o 
   2   3  16       62.60       74.69      9.43 o 
   3   3  16      290.27      268.94     14.51 o 
   4   3  16        2.42       -1.90      7.54 o 
   5   3  16        0.22       -2.26      9.68 o 
   6   3  16       14.01        5.46     10.46 o 
   7   3  16      140.98      183.99     17.94 o 
   8   3  16       31.53       13.13     14.45 o 
   9   3  16       45.65       53.02     12.97 o 
   0   4  16       78.98       58.11     12.95 o 
   1   4  16       74.62       58.50     11.68 o 
   2   4  16        2.54        0.75      8.82 o 
   3   4  16        2.56        0.82      9.01 o 
   4   4  16       49.14       50.59     13.86 o 
   5   4  16       86.88      111.05     16.68 o 
   6   4  16       80.55      108.89     15.34 o 
   7   4  16        2.40       -2.21     12.28 o 
   8   4  16       21.43        8.24     10.14 o 
   1   5  16      389.24      408.65     25.86 o 
   2   5  16        1.11       10.32     13.03 o 
   3   5  16       31.96       40.64     14.54 o 
   4   5  16        0.06       -7.25     13.57 o 
   5   5  16       31.91       22.77     12.88 o 
   6   5  16        4.33       13.55     11.21 o 
   0   6  16        0.20       -2.28     12.37 o 
   1   6  16       49.59       52.41     13.61 o 
   2   6  16        3.72       22.13      9.83 o 
   3   6  16       16.76       -3.79     11.92 o 
   4   6  16        0.11       -9.56      9.56 o 
   1   1  17        7.17       -0.89      4.89 o 
   2   1  17      253.29      201.16     12.19 o 
   3   1  17      799.41      878.79     22.08 o 
   4   1  17        6.92        6.87      5.00 o 
   5   1  17        0.02        2.27      6.02 o 
   6   1  17      105.22      109.51     10.56 o 
   7   1  17      555.72      640.53     26.67 o 
   8   1  17       19.77       12.72     12.50 o 
   9   1  17       37.06       27.57     13.33 o 
  10   1  17       34.64       21.51     12.42 o 
   0   2  17      508.76      511.45     16.94 o 
   1   2  17        2.78        0.91      4.64 o 
   2   2  17      149.94      140.57     11.09 o 
   3   2  17        0.68       -4.35      5.22 o 
   4   2  17        0.09       -7.82      7.82 o 
   5   2  17        8.89       -1.91      6.72 o 
   6   2  17       19.98       13.18      9.65 o 
   7   2  17       13.75        4.69     12.96 o 
   8   2  17       24.66       29.62     12.61 o 
   9   2  17        5.58       -6.27     13.31 o 
   1   3  17       43.51       43.06      8.98 o 
   2   3  17        7.34        2.81      5.81 o 
   3   3  17       18.72       20.10      6.24 o 
   4   3  17       61.70       55.50     10.52 o 
   5   3  17        7.90       22.14      9.74 o 
   6   3  17        5.88      -11.32     11.32 o 
   7   3  17        3.20        4.36     11.23 o 
   8   3  17       54.67       43.85     14.55 o 
   9   3  17        8.51       -0.89     10.48 o 
   0   4  17      550.36      581.33     24.55 o 
   1   4  17       50.54       56.39     11.21 o 
   2   4  17      196.96      203.45     16.63 o 
   3   4  17       10.91        6.24     10.27 o 
   4   4  17       30.85       48.97     11.00 o 
   5   4  17       60.08       69.95     15.27 o 
   6   4  17        5.50       -4.60     13.31 o 
   7   4  17       42.74       26.17     13.11 o 
   8   4  17       49.27       29.09     10.15 o 
   1   5  17       47.55       88.38     18.40 o 
   2   5  17       36.60       28.41     15.34 o 
   3   5  17        0.01       -1.21     14.12 o 
   4   5  17       94.07      103.87     17.27 o 
   5   5  17       20.51       14.92     13.14 o 
   6   5  17        0.51        1.75      8.91 o 
   0   6  17       97.21       44.46     15.56 o 
   1   6  17        0.01      -12.77     12.77 o 
   2   6  17       65.43       27.68     12.99 o 
   3   6  17        1.48       -5.08      8.29 o 
   0   0  18     3273.66     3386.35     44.67 o 
   1   0  18      175.50      216.57     12.19 o 
   2   0  18      544.97      600.60     18.77 o 
   3   0  18        0.03       -5.03      5.03 o 
   4   0  18      187.15      149.79      6.04 o 
   5   0  18      278.22      322.52     16.94 o 
   6   0  18      208.16      244.14     17.32 o 
   7   0  18        0.06       11.08      8.91 o 
   8   0  18       54.92       76.54     14.02 o 
   9   0  18        1.84      -12.51     12.51 o 
  10   0  18      125.08      148.22     16.31 o 
   1   1  18       73.77       69.18      9.12 o 
   2   1  18       17.65      -18.00     18.00 o 
   3   1  18      610.06      598.40      5.15 o 
   4   1  18        1.93        2.66      5.66 o 
   5   1  18        1.39       17.27      4.93 o 
   6   1  18      101.59      140.26     12.49 o 
   7   1  18      221.82      225.93     18.72 o 
   8   1  18      128.59      185.10     16.95 o 
   9   1  18        7.10       11.66     10.33 o 
  10   1  18       39.61       54.95     13.45 o 
   0   2  18        9.93        2.51      6.81 o 
   1   2  18       28.85       12.16      6.66 o 
   2   2  18        8.54        1.48      4.60 o 
   3   2  18       42.84       59.92      7.94 o 
   4   2  18      217.84      212.78     14.33 o 
   5   2  18       81.80      104.34     10.36 o 
   6   2  18      348.73      321.90     10.30 o 
   7   2  18      253.16      316.21     22.67 o 
   8   2  18        6.88       13.95     12.37 o 
   9   2  18       92.11       82.48     15.32 o 
   1   3  18      116.22       94.19      6.57 o 
   2   3  18        0.36        6.13      5.74 o 
   3   3  18        0.88       17.36      7.19 o 
   4   3  18        3.95       -1.53      8.04 o 
   5   3  18      167.46      115.89     15.39 o 
   6   3  18       27.43       -2.06     15.34 o 
   7   3  18       18.50       17.69     11.05 o 
   8   3  18        0.87       -8.18     11.10 o 
   0   4  18      128.00       73.06     14.88 o 
   1   4  18       59.12       69.52     10.43 o 
   2   4  18       99.43       61.04     13.62 o 
   3   4  18        5.48       11.57      9.15 o 
   4   4  18        1.49        7.46     12.84 o 
   5   4  18       87.02      117.87     16.38 o 
   6   4  18       10.27        1.12     13.56 o 
   7   4  18        0.36      -12.15     12.15 o 
   1   5  18      694.94      801.08     34.87 o 
   2   5  18      109.27      129.22     19.21 o 
   3   5  18      204.50      260.48     22.84 o 
   4   5  18        1.43      -11.21     13.27 o 
   5   5  18      252.58      150.79     17.64 o 
   6   5  18       16.73        6.97      8.39 o 
   0   6  18        2.37        3.86      9.65 o 
   1   6  18       24.76        0.93     11.13 o 
   2   6  18        0.14       -3.41      9.15 o 
   1   1  19        0.00      -20.56     20.56 o 
   2   1  19        0.60      -12.69     12.69 o 
   3   1  19      159.44      130.97     17.28 o 
   4   1  19      141.81      153.23     11.61 o 
   5   1  19       79.45       93.75     10.29 o 
   6   1  19        5.96        1.60      8.78 o 
   7   1  19      760.73      862.30     33.65 o 
   8   1  19       47.62       68.97     14.26 o 
   9   1  19      299.30      284.89     21.76 o 
   0   2  19      380.57      394.43     17.91 o 
   1   2  19        9.18        3.14      5.72 o 
   2   2  19      279.19      300.09     14.38 o 
   3   2  19       11.65       16.65      5.94 o 
   4   2  19        2.74      -13.66     13.66 o 
   5   2  19        6.07       -0.76     10.00 o 
   6   2  19      188.06      220.70     20.39 o 
   7   2  19       49.36       34.20     14.69 o 
   8   2  19      202.43      215.65     19.16 o 
   9   2  19      131.46       88.29     15.68 o 
   1   3  19      156.68      142.98     14.74 o 
   2   3  19       91.50       59.01     10.85 o 
   3   3  19      115.27      121.71     13.40 o 
   4   3  19       63.84       90.82     13.57 o 
   5   3  19      135.96      173.36     17.34 o 
   6   3  19       34.81       23.75     13.13 o 
   7   3  19        5.36       -7.66     12.24 o 
   8   3  19       99.03      101.21     13.96 o 
   0   4  19      581.62      746.03     29.58 o 
   1   4  19       28.55       29.92     11.64 o 
   2   4  19        2.30       15.33     10.66 o 
   3   4  19       25.41       25.88     12.47 o 
   4   4  19      167.72      153.31     21.66 o 
   5   4  19        0.54       -4.61     12.39 o 
   6   4  19        1.94        6.43     12.01 o 
   7   4  19        3.06        0.00      8.89 o 
   1   5  19      101.07      143.78     17.39 o 
   2   5  19       12.67        8.25     13.27 o 
   3   5  19        6.99        4.56     13.27 o 
   4   5  19       33.02       29.99     12.36 o 
   5   5  19       11.08        1.74      9.83 o 
   0   6  19        0.50      -10.93     10.93 o 
   1   6  19        0.55       -9.87      9.87 o 
   0   0  20     1905.31     2180.25     37.33 o 
   1   0  20       17.81       24.14      6.49 o 
   2   0  20     1878.66     2117.63     36.94 o 
   3   0  20       26.33       18.99      7.25 o 
   4   0  20        0.02        8.80      6.03 o 
   5   0  20       62.21       44.18     10.23 o 
   6   0  20     1850.36     1899.39     44.91 o 
   7   0  20      184.14      204.47     17.65 o 
   8   0  20      243.43      246.55     20.36 o 
   9   0  20      109.96      131.97     16.09 o 
   1   1  20      541.34      615.70     23.05 o 
   2   1  20      138.83      120.18     11.29 o 
   3   1  20      571.99      678.17     23.16 o 
   4   1  20        1.39        5.03      7.29 o 
   5   1  20      248.22      202.05     20.21 o 
   6   1  20        8.74        8.56     10.22 o 
   7   1  20       75.17       96.81     17.34 o 
   8   1  20        3.04        7.41     10.74 o 
   9   1  20       89.10       78.98     10.88 o 
   0   2  20     1293.86     1287.62     30.37 o 
   1   2  20      230.20      228.87     13.10 o 
   2   2  20       83.04       78.73      9.42 o 
   3   2  20        8.86        3.78      7.07 o 
   4   2  20      660.49      663.10     26.63 o 
   5   2  20      403.43      467.14     22.71 o 
   6   2  20      663.25      703.46     30.82 o 
   7   2  20       22.49       14.92     11.78 o 
   8   2  20       22.65        4.16     13.63 o 
   9   2  20       39.79       27.26     12.21 o 
   1   3  20     1064.89     1001.12     30.78 o 
   2   3  20      231.04      224.53     17.47 o 
   3   3  20      216.11      204.68     17.91 o 
   4   3  20        7.25       13.64     10.57 o 
   5   3  20      395.24      438.96     25.81 o 
   6   3  20        1.78       -7.72     12.33 o 
   7   3  20        5.30       -4.21     12.73 o 
   8   3  20       20.77       17.45     10.98 o 
   0   4  20       26.92       64.43     14.17 o 
   1   4  20       18.60       -1.95     11.12 o 
   2   4  20       17.07       11.29     11.21 o 
   3   4  20        0.46       -3.28     11.52 o 
   4   4  20       77.88      120.03     16.44 o 
   5   4  20       73.38       76.24     15.85 o 
   6   4  20       29.67       40.56     11.32 o 
   7   4  20        9.41        5.47      8.16 o 
   1   5  20       36.36       43.67     16.00 o 
   2   5  20        0.94        7.87     11.76 o 
   3   5  20        0.60        0.00     10.66 o 
   4   5  20        1.17        1.86      9.20 o 
   5   5  20      117.14       90.00     11.31 o 
   1   1  21       75.31       82.70     43.70 o 
   2   1  21        9.43      -29.47     29.47 o 
   3   1  21       21.13      -15.64     15.64 o 
   4   1  21        0.08       15.79      6.25 o 
   5   1  21        7.18       -7.10     13.33 o 
   6   1  21       17.67       22.00     10.28 o 
   7   1  21        8.84        6.16     13.06 o 
   8   1  21       35.57       32.65     13.94 o 
   9   1  21       10.61       -2.88     11.63 o 
   0   2  21      437.59      551.06     22.42 o 
   1   2  21       38.18       22.06      9.37 o 
   2   2  21       39.54       35.72      9.67 o 
   3   2  21        1.10      -10.26     10.26 o 
   4   2  21      326.28      438.89     23.87 o 
   5   2  21       48.29        6.30     16.53 o 
   6   2  21       54.37       60.24     16.18 o 
   7   2  21        1.12      -11.94     11.94 o 
   8   2  21      385.98      383.33     24.16 o 
   1   3  21      682.11      777.11     29.03 o 
   2   3  21      177.41      156.84      8.62 o 
   3   3  21       93.13      153.50     16.31 o 
   4   3  21      229.77      260.26     21.41 o 
   5   3  21       13.62       19.38     14.19 o 
   6   3  21       11.67       30.70     10.97 o 
   7   3  21      234.90      220.99     18.61 o 
   8   3  21      241.56      187.06     15.67 o 
   0   4  21      174.20      158.97     16.96 o 
   1   4  21        0.41       -4.14     10.27 o 
   2   4  21       85.07      101.70     14.91 o 
   3   4  21        1.36       27.04      9.15 o 
   4   4  21       33.93       46.50     14.65 o 
   5   4  21       29.88       33.85     13.80 o 
   6   4  21        1.09       -6.23      9.97 o 
   1   5  21      140.03      171.82     17.74 o 
   2   5  21       23.33       21.89     11.84 o 
   3   5  21        4.66       -6.67     10.12 o 
   4   5  21       51.12       25.36     10.45 o 
   0   0  22       18.12       -6.09     13.62 o 
   1   0  22      103.23      131.99     12.11 o 
   2   0  22        5.55        1.87      7.24 o 
   3   0  22       53.47       48.28      8.75 o 
   4   0  22       12.13       12.34      9.39 o 
   5   0  22      600.43      628.46     26.12 o 
   6   0  22       42.21       41.69     12.32 o 
   7   0  22        0.61       -2.05     11.69 o 
   8   0  22        0.26        1.07     11.45 o 
   9   0  22      195.97      182.04     17.65 o 
   1   1  22     5231.64     4413.02     61.87 o 
   2   1  22      579.69      576.55     23.10 o 
   3   1  22       69.80       60.38     11.50 o 
   4   1  22       12.10        9.73      8.82 o 
   5   1  22     1878.04     2128.42     48.53 o 
   6   1  22        7.57        3.90     10.55 o 
   7   1  22      579.43      617.13     31.28 o 
   8   1  22        1.87       -5.15     13.35 o 
   0   2  22       91.09      103.87     13.88 o 
   1   2  22       10.62       21.32      7.54 o 
   2   2  22      183.85      217.24     16.12 o 
   3   2  22      121.50      114.80     16.04 o 
   4   2  22      238.20      300.40     20.55 o 
   5   2  22      100.61       85.06     16.52 o 
   6   2  22      223.29      284.22     23.98 o 
   7   2  22       35.67       34.68     13.98 o 
   8   2  22      154.39      137.68     17.71 o 
   1   3  22       36.00        8.33     12.01 o 
   2   3  22      134.75      114.60     14.59 o 
   3   3  22      533.25      675.12     29.96 o 
   4   3  22        7.96        9.38     13.39 o 
   5   3  22      143.73      160.15     17.88 o 
   6   3  22       39.47       43.30     14.59 o 
   7   3  22       70.65       59.09      9.99 o 
   0   4  22        7.97        9.48     11.09 o 
   1   4  22       25.15       31.33     13.18 o 
   2   4  22        0.19      -12.48     12.48 o 
   3   4  22        0.04      -10.14     13.08 o 
   4   4  22        0.21       -2.17     12.39 o 
   5   4  22       52.43       41.57     11.87 o 
   6   4  22       28.66       17.27      8.74 o 
   1   5  22       23.04       34.98     13.37 o 
   2   5  22       11.20       15.95      9.15 o 
   3   5  22       11.45        2.52      9.07 o 
   1   1  23      632.75      610.28     69.61 o 
   2   1  23      187.88      163.23     28.54 o 
   3   1  23       15.94       -7.30     12.68 o 
   4   1  23        6.60       -0.81      9.91 o 
   5   1  23        0.45      -14.07     14.07 o 
   6   1  23      127.68      146.07     18.42 o 
   7   1  23      134.49      159.90     18.64 o 
   8   1  23      107.48       95.21     15.80 o 
   0   2  23      410.98      471.26     22.75 o 
   1   2  23        4.55        7.97      8.67 o 
   2   2  23      197.36      262.86     18.18 o 
   3   2  23       40.85       -9.99     20.37 o 
   4   2  23        1.71      -25.10     25.10 o 
   5   2  23       32.99       33.65     17.39 o 
   6   2  23      217.10      255.84     24.07 o 
   7   2  23        0.23       -7.01     10.94 o 
   8   2  23      323.29      328.18     20.71 o 
   1   3  23      219.55      216.32     17.94 o 
   2   3  23       33.27       50.46     11.85 o 
   3   3  23      153.87      145.73     19.63 o 
   4   3  23       21.70       32.36     12.94 o 
   5   3  23        1.81        6.49     13.25 o 
   6   3  23       46.57       52.21     12.73 o 
   7   3  23       45.07        9.64      9.43 o 
   0   4  23       44.34       66.80     13.55 o 
   1   4  23       27.40       34.00     12.65 o 
   2   4  23       98.32      137.31     17.09 o 
   3   4  23        6.73       11.94     12.70 o 
   4   4  23      375.96      441.01     24.88 o 
   5   4  23       90.67       73.05     13.34 o 
   1   5  23        1.06        0.00     10.04 o 
   2   5  23       24.30       25.59     10.34 o 
   3   5  23       23.08       11.61      9.68 o 
   0   0  24     4038.34     3906.23     53.72 o 
   1   0  24      138.68      143.79     13.93 o 
   2   0  24      337.90      329.83     19.20 o 
   3   0  24      434.35      453.57     21.56 o 
   4   0  24      563.24      486.33      9.59 o 
   5   0  24       92.57      111.81     14.70 o 
   6   0  24       73.66      104.35     16.67 o 
   7   0  24       94.33      113.56     15.12 o 
   8   0  24       34.48       29.88     14.02 o 
   1   1  24      859.12      705.82     42.36 o 
   2   1  24      238.94      161.87     21.15 o 
   3   1  24      200.97      190.05     18.61 o 
   4   1  24       73.87       84.93     12.16 o 
   5   1  24      475.19      540.67     28.02 o 
   6   1  24       64.87       45.77     14.72 o 
   7   1  24       27.24        7.21     12.67 o 
   8   1  24       68.42       29.39     12.79 o 
   0   2  24     1119.72     1179.55     34.42 o 
   1   2  24       10.83       -6.30      9.95 o 
   2   2  24       13.50       -8.33     11.59 o 
   3   2  24      235.56      222.66     23.18 o 
   4   2  24      688.57      669.83     31.21 o 
   5   2  24      192.87      149.24     21.94 o 
   6   2  24      336.42      283.00     24.81 o 
   7   2  24       35.73       36.30     11.28 o 
   1   3  24      225.38      200.46     18.55 o 
   2   3  24       46.10       42.43     12.62 o 
   3   3  24       57.44       16.94     11.80 o 
   4   3  24       11.28       -3.24     11.07 o 
   5   3  24       40.94       60.79     11.79 o 
   6   3  24       23.22       12.49     11.62 o 
   0   4  24       41.85       12.89     13.15 o 
   1   4  24        2.56       -4.31     12.50 o 
   2   4  24        0.08       -7.45     11.89 o 
   3   4  24        2.30       -3.02     10.04 o 
   4   4  24        2.04      -11.77     11.77 o 
   5   4  24        8.34       10.47      8.47 o 
   1   5  24       16.50       26.68      8.95 o 
   1   1  25      163.47      137.98     30.45 o 
   2   1  25       35.93      -23.50     23.50 o 
   3   1  25       57.31       11.96     15.28 o 
   4   1  25        3.86        2.80      9.58 o 
   5   1  25      148.82      158.90     19.71 o 
   6   1  25       14.21        7.31     10.60 o 
   7   1  25       44.69       36.49     12.12 o 
   0   2  25      160.68      136.39     17.85 o 
   1   2  25        0.39        5.95      8.63 o 
   2   2  25      101.85      111.39     15.66 o 
   3   2  25        8.22      -23.01     23.01 o 
   4   2  25        9.78      -36.87     36.87 o 
   5   2  25        4.12      -19.09     19.09 o 
   6   2  25      177.05      114.06     18.69 o 
   7   2  25      152.15      133.27     15.78 o 
   1   3  25       32.84        2.02     14.31 o 
   2   3  25      144.04      191.36     17.47 o 
   3   3  25      454.95      443.48     31.44 o 
   4   3  25        1.47      -10.44     14.31 o 
   5   3  25       23.01       34.13     11.83 o 
   6   3  25      219.07      205.28      8.07 o 
   0   4  25        1.39       -1.04     10.73 o 
   1   4  25        0.04        2.05      9.84 o 
   2   4  25        3.33        5.92     10.80 o 
   3   4  25       24.28       24.50     11.66 o 
   4   4  25        4.32        8.65      8.13 o 
   0   0  26     3688.47     3462.30     54.90 o 
   1   0  26      179.28      197.01     16.32 o 
   2   0  26      189.90      254.44     17.61 o 
   3   0  26      434.82      452.39     24.08 o 
   4   0  26      780.46      800.50     33.59 o 
   5   0  26       27.55       32.44     13.22 o 
   6   0  26      105.01      119.45     15.71 o 
   7   0  26       57.58       59.94     11.23 o 
   1   1  26      130.25      135.76     29.93 o 
   2   1  26        0.07      -17.23     17.23 o 
   3   1  26        1.31      -12.73     12.73 o 
   4   1  26      163.47      182.04     17.18 o 
   5   1  26       71.48       37.22     15.40 o 
   6   1  26       38.58       26.55     11.28 o 
   7   1  26       11.90       12.91     10.19 o 
   0   2  26       37.10       43.08     10.14 o 
   1   2  26        0.20      -10.13     10.13 o 
   2   2  26        7.69        0.00     14.81 o 
   3   2  26       15.07       -7.05     15.19 o 
   4   2  26       87.09       84.18     10.21 o 
   5   2  26        4.50        4.08     12.15 o 
   6   2  26        9.24      -10.07     12.31 o 
   1   3  26       55.42       59.00     15.53 o 
   2   3  26       46.69       55.60     14.50 o 
   3   3  26       35.53       45.61     14.65 o 
   4   3  26       82.30       72.90     14.38 o 
   5   3  26        2.92        4.23     10.75 o 
   0   4  26       48.43       17.51     11.91 o 
   1   4  26        1.03        7.54      8.45 o 
   2   4  26        0.71        0.00      9.71 o 
   3   4  26       13.73       15.89      7.62 o 
   1   1  27       13.63      -23.79     23.79 o 
   2   1  27       52.02       56.32     11.42 o 
   3   1  27       17.94       54.06     11.17 o 
   4   1  27        0.01      -14.91     14.91 o 
   5   1  27       12.31        5.16     10.96 o 
   6   1  27       14.26       13.64      8.39 o 
   0   2  27        5.83      -14.09     14.09 o 
   1   2  27        0.93        4.81     10.49 o 
   2   2  27       34.64       37.93     14.94 o 
   3   2  27       26.13       -7.20     16.86 o 
   4   2  27       27.50      -17.96     17.96 o 
   5   2  27        3.08       -9.94      9.94 o 
   6   2  27        1.69       -6.58      8.48 o 
   1   3  27       13.28       -2.06     10.88 o 
   2   3  27        4.76        0.00     10.56 o 
   3   3  27        5.92        0.00     10.08 o 
   4   3  27        2.03        0.88      9.40 o 
   0   4  27       77.35       52.31     10.60 o 
   1   4  27       14.43       20.27      8.52 o 
   2   4  27      209.02      149.13     14.24 o 
   0   0  28      903.29      929.24     35.51 o 
   1   0  28       24.17       47.04     11.50 o 
   2   0  28      329.46      325.54     20.73 o 
   3   0  28        1.87       -1.95     10.84 o 
   4   0  28        3.24       18.54     11.56 o 
   5   0  28       12.62       38.16     10.70 o 
   6   0  28       48.11       36.19     10.70 o 
   1   1  28        4.86      -15.17     15.17 o 
   2   1  28        4.64      -13.68     13.68 o 
   3   1  28        5.65      -14.15     14.15 o 
   4   1  28       76.02       68.07     10.32 o 
   5   1  28        0.05       -9.44      9.44 o 
   6   1  28        0.49        7.25      9.26 o 
   0   2  28      772.60      849.47     33.60 o 
   1   2  28       50.43       87.76     12.37 o 
   2   2  28       45.78       43.72     16.17 o 
   3   2  28       56.85       21.34     15.65 o 
   4   2  28       25.85       15.57     13.41 o 
   5   2  28        5.20       -9.35      9.35 o 
   1   3  28        1.38       -0.99     10.23 o 
   2   3  28       15.74       19.97     11.05 o 
   3   3  28        0.14        7.03      8.15 o 
   4   3  28       26.04       23.09      7.54 o 
   1   1  29       17.17      -20.70     20.70 o 
   2   1  29        1.56      -13.70     13.70 o 
   3   1  29      130.82       92.03     16.43 o 
   4   1  29        0.30      -12.48     12.48 o 
   5   1  29       39.07       13.28      9.95 o 
   0   2  29        0.01      -14.64     14.64 o 
   1   2  29       10.10       -1.02     12.34 o 
   2   2  29       12.76        1.01     15.42 o 
   3   2  29       10.36      -15.30     15.30 o 
   4   2  29        4.25      -13.21     13.21 o 
   1   3  29        8.00       13.82     10.22 o 
   2   3  29        5.96       16.39      7.96 o 
   3   3  29       34.38       33.35      9.91 o 
   0   0  30      803.48      912.65     36.91 o 
   1   0  30       92.50       90.02     14.63 o 
   2   0  30       60.23       71.95     14.57 o 
   3   0  30      126.29      135.13     16.83 o 
   4   0  30      129.23      127.39     18.07 o 
   5   0  30        2.19      -11.58     11.58 o 
   1   1  30       60.54      -39.50     39.50 o 
   2   1  30       38.74      -18.14     18.14 o 
   3   1  30       16.78      -16.14     16.14 o 
   4   1  30       57.81       47.66     12.87 o 
   0   2  30       17.72       15.28     12.84 o 
   1   2  30        1.67        4.99      9.75 o 
   2   2  30        6.18      -14.59     14.59 o 
   3   2  30        2.90      -10.66     10.66 o 
   1   3  30        8.09       10.84      8.72 o 
   1   1  31      344.65      352.68     30.60 o 
   2   1  31       69.95       49.61     17.90 o 
   3   1  31        4.13      -12.27     12.27 o 
   0   2  31      222.68      252.80     22.03 o 
   1   2  31        9.34       23.10     11.54 o 
   2   2  31       33.88       20.76     13.06 o 
   0   0  32      376.59      473.50     30.62 o 
   1   0  32       28.77       52.89     14.53 o 
   2   0  32        0.77      -11.47     11.47 o 
   1   1  32       22.35      -60.36     60.36 o 
   2   1  32        0.32      -21.92     21.92 o 
                                                 
